# Supplementary material for: Predicting the Impact of Polysulfone Dialyzers and Binder Dialysate Flow Rate on Bilirubin Removal
Source: Bioengineering (Basel). 2024 Dec 12;11(12):1262. doi: 10.3390/bioengineering11121262 (PMC11673171; doi:10.3390/bioengineering11121262)
Supplement: Supplementary file 1 [file bioengineering-11-01262-s001.zip]

Archive with 1 entries (1 files):
- bioengineering-3307980-supplementary.pdf
